# Supplementary material for: The process of residual calcification following antiparasitic treatment in the pig model of neurocysticercosis is dynamic
Source: PLoS Negl Trop Dis. 2025 May 5;19(5):e0013022. doi: 10.1371/journal.pntd.0013022 (PMC12052124; doi:10.1371/journal.pntd.0013022)
Supplement: S1 Data — (XLS) [file pntd.0013022.s001.xls]

## Sheet: Data_files_Paper_NCC_pig_calcif
Tag	Id	Group	Nºcysts_MRI	Nº_calcif_CT
751	1	1	6	0
2756	2	1	14	6
3683	3	1	3	2
4267	4	1	26	26
3242	5	1	11	16
6719	6	2	15	0
9848	7	2	6	2
3440	8	2	5	2
6348	9	2	18	21
9219	10	2	49	52
9650	11	3	17	1
3241	12	3	29	1
CC2	13	3	5	1
CC3	14	3	8	2
428	15	3	32	24

## Sheet: HU_CT_scan
Tag	Id	Group	Lesion_Id	HU_max	HU_average	Area_mm2
4267	1	1	1	67	67.5	2
4267	1	1	2	58	60.3	1
4267	1	1	3	69	69.2	2
4267	1	1	4	76	76.1	2
4267	1	1	5	119	98.2	6
4267	1	1	6	66	67.6	2
4267	1	1	7	56	58.8	1
4267	1	1	8	93	87.9	3
4267	1	1	9	70	71.9	1
4267	1	1	10	58	59	2
4267	1	1	11	55	56.3	2
4267	1	1	12	99	85.8	5
4267	1	1	13	64	66.4	1
4267	1	1	14	58	59.7	1
4267	1	1	15	66	66.7	2
4267	1	1	16	76	79.7	1
4267	1	1	17	79	80.5	2
4267	1	1	18	66	66	2
4267	1	1	19	71	70.6	2
4267	1	1	20	73	73.4	2
4267	1	1	21	87	82.9	3
4267	1	1	22	66	66.7	2
4267	1	1	23	65	65	2
4267	1	1	24	55	58.8	1
4267	1	1	25	67	67.9	2
4267	1	1	26	154	106.9	9
3683	2	1	1	133	110.7	5
3683	2	1	2	55	57.4	1
3242	3	1	1	101	103.6	2
3242	3	1	2	106	115.1	1
3242	3	1	3	89	96.8	1
3242	3	1	4	88	92.5	1
3242	3	1	5	71	73.3	1
3242	3	1	6	106	108	2
3242	3	1	7	151	146.7	3
3242	3	1	8	267	188.6	7
3242	3	1	9	126	132.2	2
3242	3	1	10	154	135.3	4
3242	3	1	11	135	125.3	3
3242	3	1	12	100	102.5	2
3242	3	1	13	71	79.7	1
3242	3	1	14	68	70.5	1
3242	3	1	15	71	74.6	1
3242	3	1	16	67	70.9	1
2756	4	1	1	142	114.2	3
2756	4	1	2	79	79.3	1
2756	4	1	3	70	70	1
2756	4	1	4	92	89.2	1
2756	4	1	5	75	73.3	1
2756	4	1	6	81	82.4	1
6348	5	2	1	420	183.9	20
6348	5	2	2	316	143.6	14
6348	5	2	3	367	157.5	14
6348	5	2	4	124	87.7	7
6348	5	2	5	237	120.9	12
6348	5	2	6	223	117.2	19
6348	5	2	7	281	124	13
6348	5	2	8	411	188.6	16
6348	5	2	9	324	158.6	32
6348	5	2	10	314	166.3	14
6348	5	2	11	314	137.5	14
6348	5	2	12	335	147.2	13
6348	5	2	13	292	139	14
6348	5	2	14	277	134	13
6348	5	2	15	253	128.9	13
6348	5	2	16	208	110.3	9
6348	5	2	17	400	161	17
6348	5	2	18	297	140.1	23
6348	5	2	19	369	168.7	25
6348	5	2	20	221	116.2	11
6348	5	2	21	268	131	14
9848	6	2	1	119	102.7	3
9848	6	2	2	78	77.2	1
3440	7	2	1	68	65.6	1
3440	7	2	2	78	76.1	1
9219	8	2	1	65	65.9	1
9219	8	2	2	129	96	5
9219	8	2	3	118	94.3	4
9219	8	2	4	80	77.1	1
9219	8	2	5	82	80.2	1
9219	8	2	6	75	75.7	1
9219	8	2	7	94	84.3	3
9219	8	2	8	67	67.3	1
9219	8	2	9	70	69.5	1
9219	8	2	10	68	67.7	1
9219	8	2	11	94	83.8	2
9219	8	2	12	207	122.5	9
9219	8	2	13	69	68.9	1
9219	8	2	14	77	77.4	1
9219	8	2	15	137	98.6	5
9219	8	2	16	265	134	9
9219	8	2	17	90	83.1	2
9219	8	2	18	124	93.7	4
9219	8	2	19	104	88.1	3
9219	8	2	20	150	106.1	5
9219	8	2	21	107	89	4
9219	8	2	22	65	67.1	1
9219	8	2	23	118	88.9	5
9219	8	2	24	80	78.2	1
9219	8	2	25	139	100	6
9219	8	2	26	69	67.6	1
9219	8	2	27	106	92.4	3
9219	8	2	28	116	96	3
9219	8	2	29	80	78	1
9219	8	2	30	65	63.7	1
9219	8	2	31	168	108.6	6
9219	8	2	32	85	82	1
9219	8	2	33	197	118.8	7
9219	8	2	34	135	99.5	5
9219	8	2	35	84	80.7	1
9219	8	2	36	102	88.8	3
9219	8	2	37	67	66.8	1
9219	8	2	38	121	94	5
9219	8	2	39	68	66.6	1
9219	8	2	40	104	89.1	3
9219	8	2	41	105	90.2	2
9219	8	2	42	136	100.7	5
9219	8	2	43	185	109.3	7
9219	8	2	44	156	103.8	7
9219	8	2	45	72	71.7	1
9219	8	2	46	68	67.8	1
9219	8	2	47	73	73.5	1
9219	8	2	48	69	67.1	1
9219	8	2	49	68	67.1	1
9219	8	2	50	107	90.7	3
9219	8	2	51	171	108.2	8
9219	8	2	52	63	62.5	1
3241	9	3	1	117	77.2	6
428	10	3	1	66	58.9	2
428	10	3	2	67	60.2	2
428	10	3	3	145	86.3	7
428	10	3	4	66	51.7	1
428	10	3	5	65	63.2	1
428	10	3	6	171	102.1	7
428	10	3	7	75	66.5	3
428	10	3	8	71	66.3	2
428	10	3	9	71	68.2	2
428	10	3	10	88	67.9	4
428	10	3	11	153	91.4	7
428	10	3	12	68	63	2
428	10	3	13	167	97	7
428	10	3	14	85	69	4
428	10	3	15	86	71.8	4
428	10	3	16	140	88.7	6
428	10	3	17	85	68.5	4
428	10	3	18	105	75.4	6
428	10	3	19	205	103.4	10
428	10	3	20	122	81.6	6
428	10	3	21	106	77.9	6
428	10	3	22	322	142	11
428	10	3	23	58	53.8	1
428	10	3	24	104	72.7	7
C2	11	3	1	67	65	2
C3	12	3	1	53	51.1	2
C3	12	3	2	67	63.6	3
9650	13	3	1	55	52.8	2

## Sheet: Location_calcif_granul
Tag	Id	Cassette	Id_sample	Lesion	Location	Group
751	1	CA-1	2	Granuloma_calcif	2	1
428	2	428-18	1	Granuloma_calcif	2	3
428	2	428-16	6	Granuloma_calcif	1	3
428	2	428-10.2	22	Granuloma_calcif	1	3
2756	3	CA-22	4	Granuloma_calcif	1	1
3241	4	3241-21	6	Granuloma_calcif	1	3
3242	5	CA-57	1	Granuloma_calcif	1	1
3242	5	CA-54	3	Granuloma_calcif	2	1
3242	5	CA-55	4	Granuloma_calcif	1	1
3242	5	CA-61	5	Granuloma_calcif	2	1
3242	5	CA-60	6	Granuloma_calcif	2	1
4267	8	CA-50	3	Granuloma_calcif	1	1
4267	8	CA-48	6	Granuloma_calcif	1	1
6348	9	6348-17	1	Granuloma_calcif	2	2
6348	9	6348-12	2	Granuloma_calcif	1	2
6348	9	6348-2	3	Granuloma_calcif	1	2
6348	9	6348-5.5	4	Granuloma_calcif	2	2
6348	9	6348-8	5	Granuloma_calcif	1	2
6348	9	6348-5	6	Granuloma_calcif	2	2
6348	9	6348-14	7	Granuloma_calcif	2	2
6348	9	6348-13	8	Granuloma_calcif	1	2
6348	9	6348-6	9	Granuloma_calcif	1	2
6348	9	6348-15.1	10	Granuloma_calcif	1	2
6348	9	6348-7	11	Granuloma_calcif	2	2
6348	9	6348-9	12	Granuloma_calcif	1	2
6348	9	6348-15	15	Granuloma_calcif	1	2
6348	9	6348-8.5	16	Granuloma_calcif	2	2
9219	11	9219-45	6	Granuloma_calcif	3	2
9219	11	9219-18	7	Granuloma_calcif	2	2
9219	11	9219-35	11	Granuloma_calcif	2	2
9219	11	9219-17	12	Granuloma_calcif	1	2
9219	11	9219-38	16	Granuloma_calcif	2	2
9219	11	9219-35	18	Granuloma_calcif	2	2
9219	11	9219-31	19	Granuloma_calcif	1	2
9219	11	9219-16	20	Granuloma_calcif	3	2
9219	11	9219-7	21	Granuloma_calcif	1	2
9219	11	9219-24	23	Granuloma_calcif	2	2
9219	11	9219-32	28	Granuloma_calcif	1	2
9219	11	9219-32.1	32	Granuloma_calcif	2	2
9650	12	9650-9	1	Granuloma_calcif	3	3
9650	12	9650-10	3	Granuloma_calcif	3	3
C3	15	C3-4	1	Granuloma_calcif	1	3
C3	15	C3-8	3	Granuloma_calcif	2	3

## Sheet: SEM_calcif_granul
Group	Location	CK	OK	NaK	MgK	PK	CaK
1	1	48.76	24.58	0.53	0.46	9.37	16.31
1	1	44.76	23.38	0.84	0.72	10.79	19.51
1	1	70.34	13.86	0.34	0.34	5.4	9.71
1	1	70.94	10.02	0.33	0.32	6.16	12.24
1	1	57.68	15.82	0.56	0.34	8.28	17.33
2	1	28.21	26.8	0.71	0.53	15.56	28.21
2	1	54.15	20.17	0.43	0.33	8.69	16.23
2	1	49.89	21.8	0.29	0.26	9.24	18.52
2	1	46.7	24.46	0.42	0.25	9.85	18.32
2	1	48.32	23.53	0.48	0.34	9.55	17.78
2	1	43.41	25.72	0.58	0.39	10.22	19.28
2	1	44.83	24.39	0.52	0.4	10.38	19.49
2	1	51.83	22.01	0.43	0.28	8.87	16.58
2	1	54.15	20.17	0.43	0.33	8.69	16.23
3	2	78.5	9.88	0.39	0.15	4.05	7.12
3	2	49.56	23.21	0.43	0.22	9.12	17.44
3	2	83.31	6.48	0.29	0.24	3.39	6.39
3	2	88.21	6.89	0.28	0.22	1.58	2.93

## Sheet: Legends
Group
1	4 months
2	8 months
3	12 months
Location
1	Parenchymal
2	Corticomeningeal
3	Meningeal
